# Supplementary material for: 1,25(OH)2D3 Differently Modulates the Secretory Activity of IFN-DC and IL4-DC: A Study in Cells from Healthy Donors and MS Patients
Source: Int J Mol Sci. 2023 Apr 4;24(7):6717. doi: 10.3390/ijms24076717 (PMC10094841; doi:10.3390/ijms24076717)
Supplement: Supplementary file 1 [file ijms-24-06717-s001.zip]

Archive with 3 entries (3 files):
- Sanseverino, Rinaldi et al_Figure S1.pptx
- Sanseverino, Rinaldi et al_Supplementary materials.pdf
- Table S2_ANOVA TABLES.xlsx
