# Supplementary material for: 1,25(OH)2D3 Differently Modulates the Secretory Activity of IFN-DC and IL4-DC: A Study in Cells from Healthy Donors and MS Patients
Source: Int J Mol Sci. 2023 Apr 4;24(7):6717. doi: 10.3390/ijms24076717 (PMC10094841; doi:10.3390/ijms24076717)
Supplement: Supplementary file 1 [file ijms-24-06717-s001.zip › Table S2_ANOVA TABLES.xlsx]

## Sheet: 1. IFN-DC
IFN-DC
IL6	ANOVA Table	Sum of Squares	Degrees of Freedom	Mean Squares	F (DFn, DFd)	P value
	Treatment x Donor group	1413	2	706.6	F (2, 11) = 0,03088	P=0,9697
	Treatment	81876	1	81876	F (1, 11) = 3,578	P=0,0852
	Donor group	456418	2	228209	F (2, 11) = 2,117	P=0,1668
	Subject	1185750	11	107795	F (11, 11) = 4,710	P=0,0081
	Residual	251735	11	22885
sIL6R	ANOVA Table	Sum of Squares	Degrees of Freedom	Mean Squares	F (DFn, DFd)	P value
	Treatment x Donor Group	751.9	2	375.9	F (2, 14) = 5,654	P=0,0159
	Treatment	9.944	1	9.944	F (1, 14) = 0,1495	P=0,7048
	Donor Group	7046	2	3523	F (2, 14) = 0,7766	P=0,4788
	Subject	63505	14	4536	F (14, 14) = 68,22	P<0,0001
	Residual	930.9	14	66.49
TNFα	ANOVA Table	Sum of Squares	Degrees of Freedom	Mean Squares	F (DFn, DFd)	P value
	Treatment x Donor Group	4197	2	2099	F (2, 16) = 4,281	P=0,0324
	Treatment	621.3	1	621.3	F (1, 16) = 1,267	P=0,2769
	Donor Group	2213	2	1106	F (2, 16) = 0,6440	P=0,5383
	Subject	27484	16	1718	F (16, 16) = 3,504	P=0,0083
	Residual	7844	16	490.3
IL8	ANOVA Table	Sum of Squares	Degrees of Freedom	Mean Squares	F (DFn, DFd)	P value
	Treatment x Donor Group	41252415	2	20626207	F (2, 12) = 2,747	P=0,1042
	Treatment	421816565	1	421816565	F (1, 12) = 56,18	P<0,0001
	Donor Group	23165560	2	11582780	F (2, 12) = 0,9344	P=0,4196
	Subject	148756138	12	12396345	F (12, 12) = 1,651	P=0,1987
	Residual	90096524	12	7508044
IL10	ANOVA Table	Sum of Squares	Degrees of Freedom	Mean Squares	F (DFn, DFd)	P value
	Treatment x Donor Group	456.6	2	228.3	F (2, 19) = 1,831	P=0,1874
	Treatment	2335	1	2335	F (1, 19) = 18,73	P=0,0004
	Donor Group	988.5	2	494.2	F (2, 19) = 2,086	P=0,1517
	Subject	4502	19	237	F (19, 19) = 1,901	P=0,0853
	Residual	2369	19	124.7
CCL2	ANOVA Table	Sum of Squares	Degrees of Freedom	Mean Squares	F (DFn, DFd)	P value
	Treatmen x Donor Group	25195839	2	12597920	F (2, 19) = 1,615	P=0,2251
	Treatment	138488776	1	138488776	F (1, 19) = 17,75	P=0,0005
	Donor Group	401326180	2	200663090	F (2, 19) = 1,790	P=0,1939
	Subject	2129382294	19	112072752	F (19, 19) = 14,37	P<0,0001
	Residual	148223272	19	7801225
CCL5	ANOVA Table	Sum of Squares	Degrees of Freedom	Mean Squares	F (DFn, DFd)	P value
	Treatment x Donor Group	549.8	2	274.9	F (2, 11) = 3,655	P=0,0607
	Treatment	9.057	1	9.057	F (1, 11) = 0,1204	P=0,7352
	Donor Group	5957	2	2978	F (2, 11) = 1,237	P=0,3278
	Subject	26493	11	2408	F (11, 11) = 32,02	P<0,0001
	Residual	827.5	11	75.23
MMP9	ANOVA Table	Sum of Squares	Degrees of Freedom	Mean Squares	F (DFn, DFd)	P value
	Treatment x Donor Group	5411178294	2	2705589147	F (2, 12) = 0,5908	P=0,5692
	Treatment	143101734348	1	143101734348	F (1, 12) = 31,25	P=0,0001
	Donor Group	7827110909	2	3913555455	F (2, 12) = 0,7029	P=0,5144
	Subject	66811945125	12	5567662094	F (12, 12) = 1,216	P=0,3703
	Residual	54958204167	12	4579850347

## Sheet: 2. IL4-DC
IL4-DC
IL6	ANOVA Table	Sum of Squares	Degrees of Freedom	Mean Squares	F (DFn, DFd)	P value
	Treatment x Donor Group	552247	2	276124	F (2, 17) = 0,7149	P=0,5034
	Treatment	25635908	1	25635908	F (1, 17) = 66,37	P<0,0001
	Donor Group	561639	2	280820	F (2, 17) = 0,7147	P=0,5035
	Subject	6679661	17	392921	F (17, 17) = 1,017	P=0,4862
	Residual	6566487	17	386264
sIL6R	ANOVA Table	Sum of Squares	Degrees of Freedom	Mean Squares	F (DFn, DFd)	P value
	Treatment x Donor Group	1387	2	693.7	F (2, 16) = 1,344	P=0,2887
	Treatment	9674	1	9674	F (1, 16) = 18,75	P=0,0005
	Donor Group	29895	2	14948	F (2, 16) = 2,330	P=0,1294
	Subject	102626	16	6414	F (16, 16) = 12,43	P<0,0001
	Residual	8257	16	516.1
TNFα	ANOVA Table	Sum of Squares	Degrees of Freedom	Mean Squares	F (DFn, DFd)	P value
	Treatment x Donor Group	1347	2	673.3	F (2, 14) = 0,8256	P=0,4582
	Treatment	781.8	1	781.8	F (1, 14) = 0,9586	P=0,3442
	Donor Group	9752	2	4876	F (2, 14) = 2,412	P=0,1259
	Subject	28299	14	2021	F (14, 14) = 2,478	P=0,0504
	Residual	11418	14	815.6
IL8	ANOVA Table	Sum of Squares	Degrees of Freedom	Mean Squares	F (DFn, DFd)	P value
	Treatment x Donor Group	59455	2	29727	F (2, 18) = 0,7687	P=0,4783
	Treatment	1205	1	1205	F (1, 18) = 0,03115	P=0,8619
	Donor Group	207163	2	103581	F (2, 18) = 0,4581	P=0,6397
	Subject	4069970	18	226109	F (18, 18) = 5,847	P=0,0002
	Residual	696132	18	38674
IL10	ANOVA Table	Sum of Squares	Degrees of Freedom	Mean Squares	F (DFn, DFd)	P value
	Donor group x Treatment	657.9	2	329	F (2, 21) = 0,9732	P=0,3943
	Treatment	1524	1	1524	F (1, 21) = 4,508	P=0,0458
	Donor group	1232	2	616	F (2, 21) = 1,160	P=0,3329
	Subject	11154	21	531.2	F (21, 21) = 1,571	P=0,1541
	Residual	7098	21	338
CCL2	ANOVA Table	Sum of Squares	Degrees of Freedom	Mean Squares	F (DFn, DFd)	P value
	Treatment x Donor Group	42698812	2	21349406	F (2, 19) = 1,508	P=0,2466
	Treatment	787232694	1	787232694	F (1, 19) = 55,62	P<0,0001
	Donor Group	100541536	2	50270768	F (2, 19) = 2,621	P=0,0988
	Subject	364432108	19	19180637	F (19, 19) = 1,355	P=0,2571
	Residual	268929274	19	14154172
CCL5	ANOVA Table	Sum of Squares	Degrees of Freedom	Mean Squares	F (DFn, DFd)	P value
	Treatment x Donor Group	346.8	2	173.4	F (2, 11) = 0,1484	P=0,8638
	Treatment	26960	1	26960	F (1, 11) = 23,07	P=0,0006
	Donor Group	4192	2	2096	F (2, 11) = 0,6821	P=0,5257
	Subject	33804	11	3073	F (11, 11) = 2,630	P=0,0619
	Residual	12852	11	1168
MMP9	ANOVA Table	Sum of Squares	Degrees of Freedom	Mean Squares	F (DFn, DFd)	P value
	Treatment x Donor Group	1418241099	2	709120549	F (2, 13) = 1,389	P=0,2839
	Treatment	3203580775	1	3203580775	F (1, 13) = 6,276	P=0,0263
	Donor Group	500169501	2	250084750	F (2, 13) = 0,4519	P=0,6461
	Subject	7194881411	13	553452416	F (13, 13) = 1,084	P=0,4431
	Residual	6635746111	13	510442009
